# Supplementary material for: Cytotoxic and Antibacterial Cyclodepsipeptides from an Endophytic Fungus Fusarium avenaceum W8
Source: Molecules. 2024 Dec 5;29(23):5746. doi: 10.3390/molecules29235746 (PMC11643578; doi:10.3390/molecules29235746)
Supplement: Supplementary file 1 [file molecules-29-05746-s001.zip]

Archive with 1 entries (1 files):
- molecules-3312446-supplementary.pdf
